# Supplementary material for: Experimental Therapy of HER2-Expressing Xenografts Using the Second-Generation HER2-Targeting Affibody Molecule 188Re-ZHER2:41071
Source: Pharmaceutics. 2022 May 20;14(5):1092. doi: 10.3390/pharmaceutics14051092 (PMC9146794; doi:10.3390/pharmaceutics14051092)
Supplement: Supplementary file 1 [file pharmaceutics-14-01092-s001.zip]

Archive with 1 entries (1 files):
- pharmaceutics-1728360-supplementary.pdf
